# Supplementary material for: Extensive mutational ctDNA profiles reflect High-grade serous cancer tumors and reveal emerging mutations at recurrence
Source: Transl Oncol. 2023 Nov 2;39:101814. doi: 10.1016/j.tranon.2023.101814 (PMC10641709; doi:10.1016/j.tranon.2023.101814)
Supplement: Supplementary file 1 [file mmc1.xlsx]

## Sheet: Sheet1
pub.code	Treatment strategy	FIGO-stage	Residual tumor at debulking surgery	primary therapy outcome	platinum resistant TCGA	Pretreatment plasma samples	Primary treatment plasma samples	Maintenance or follow-up plasma samples	Relapse plasma samples	Pre-treatment plasma-tissue pairs	Relapse plasma-tissue pairs	Pretreatment tumor cell sample origin	Primary treatment (cycles)	2nd line chemo	3rd line chemo	4th line chemo	5th line chemo	Overall survival (months)
EOC1005	NACT	IVA	R1	partial response	yes	1	1	1		1		Peritoneum	paclitaxel-carboplatin-bevacizumab (9)	paclitaxel weekly + bevacizumab	other	other		33
EOC1030	PDS	IIIC	R0	complete response	no	1	5			1		Ovary	carboplatin (6)					77 *
EOC105	PDS	IIIC	R1	partial response	no		1		1			Omentum	paclitaxel-carboplatin-bevacizumab (6)	platinum-based	platinum-based			47
EOC1067	PDS	IIIC	R0	complete response	no	1	5	3	2	1	1	Omentum	paclitaxel-carboplatin (6)	platinum-based				40
EOC1099	PDS	IIIC	R2	partial response	no	1	1	1	1	1		Ovary	paclitaxel-carboplatin-bevacizumab (6)	platinum-based	paclitaxel weekly			71
EOC1120	PDS	IVB	R1	partial response	yes	1	1		1	1	1	Peritoneum	paclitaxel-carboplatin (9)	paclitaxel weekly				14
EOC165	PDS	IIIC	R1	complete response	no	1	2		1	1		Omentum	carboplatin (6)	platinum-based	other	other		34
EOC172	PDS	IVA	R1	Complete Response	yes	1	1		1	1	1	Omentum	paclitaxel-carboplatin (6)					11
EOC183	NACT	IIIC	R1	partial response	no	1	5	2	2	1		Omentum	paclitaxel-carboplatin (7)					14
EOC198	NACT	IIIC	no debulking	ND	yes	1	2	1	1	1		Omentum	carboplatin (3)	paclitaxel weekly + bevacizumab	other			14
EOC204	NACT	IIIC	no debulking	progressive disease after NACT	yes	1	1	2		1		Mesentery	carboplatin (2)	other				13
EOC295	NACT	IIIC	R1	partial response	no		1	1	2		2	Peritoneum	paclitaxel-carboplatin (8)	other	platinum-based	other		22
EOC3	NACT	IVA	R1	Progressive Disease	yes	1	3		1	1		Peritoneum	paclitaxel-carboplatin (9)	paclitaxel weekly	other			18
EOC321	NACT	IVB	no debulking	Partial Response	yes		1		1			Omentum	paclitaxel-carboplatin (10)	paclitaxel weekly + bevacizumab	other	platinum-based	other	27
EOC412	PDS	IIIC	R1	complete response	no			3	3			Ovary	paclitaxel-carboplatin (6)	niraparib				99 *
EOC415	PDS	IIIC	R0	complete response	no	1	2	1	1	1		Omentum	paclitaxel-carboplatin (6)	platinum-based	platinum-based	platinum-based		49
EOC426	PDS	IVB	R1	partial response	no	1	1			1		Ascites	paclitaxel-carboplatin (6)	other	other	platinum-based		36
EOC429	PDS	IIIC	R0	complete response	no	2	2	3		1		Omentum	paclitaxel-carboplatin (5)					83 *
EOC482	NACT	IIIC	R0	Complete Response	yes	1	2	1	1	2		Ascites, Omentum	paclitaxel-carboplatin-bevacizumab (8)	paclitaxel weekly	other			17
EOC49	NACT	IIIC	R1	complete response	no	1	6	3		1		Omentum	paclitaxel-carboplatin (3), docetaxel-carboplatin-bevacizumab (4)	platinum-based	platinum-based			81 *
EOC568	NACT	IVA	R2	partial response	no	1	4	2	1	1		Fallopian tube	paclitaxel-carboplatin (9)	platinum-based	paclitaxel weekly	other		39
EOC587	NACT	IVB	R0	progressive disease	yes	1	3	1	1	1		Adnexa	carboplatin (6)	other				12
EOC677	NACT	IIIC	R0	complete response	yes		3		5		3	Peritoneum	paclitaxel-carboplatin (6)	paclitaxel weekly + bevacizumab	other	other	platinum-based	30
EOC736	NACT	IIIC	R0	complete response	yes	1	4	1	3	1		Adnexa	paclitaxel-carboplatin (6)	other	platinum-based	gem		34
EOC740	NACT	IIIC	R2	partial response	yes	1	1		2	1		Peritoneum	paclitaxel-carboplatin (9)	paclitaxel weekly	other	other	platinum-based	42
EOC742	PDS	IIIC	R2	partial response	no		1		3		1	Ovary	paclitaxel-carboplatin (6)	platinum-based	other	paclitaxel weekly		35
EOC912	PDS	IIIC	R2	complete response	yes	1	2		1	1		Ascites	carboplatin (6)	other	platinum-based			36
EOC989	NACT	IVA	R0	complete response	yes	1		1	2	1		Omentum	paclitaxel-carboplatin (6)	paclitaxel weekly + bevacizumab	platinum-based	other		34
EOC998	PDS	IIB	R0	complete response	no	1	1			1		Ovary	paclitaxel-carboplatin (6)	platinum-based	other			84 *
