# Supplementary material for: Extensive mutational ctDNA profiles reflect High-grade serous cancer tumors and reveal emerging mutations at recurrence
Source: Transl Oncol. 2023 Nov 2;39:101814. doi: 10.1016/j.tranon.2023.101814 (PMC10641709; doi:10.1016/j.tranon.2023.101814)
Supplement: Supplementary file 2 [file mmc2.xlsx]

## Sheet: Gene set 1
gene	panel_1	panel_2
ABCB1	TRUE	TRUE
ABCC4	TRUE	FALSE
ABL1	TRUE	TRUE
ABL2	TRUE	FALSE
ACVR1B	TRUE	FALSE
ACVR2A	TRUE	TRUE
AJUBA	TRUE	TRUE
AKT3	TRUE	TRUE
ALK	TRUE	TRUE
ANGPT1	TRUE	FALSE
ANGPT2	TRUE	FALSE
APC	TRUE	TRUE
APCDD1	TRUE	FALSE
AR	TRUE	TRUE
ARAF	TRUE	TRUE
ARHGAP35	TRUE	FALSE
ARID1A	TRUE	TRUE
ARID2	TRUE	TRUE
ARID5B	TRUE	FALSE
ASXL1	TRUE	TRUE
ATF1	TRUE	TRUE
ATIC	TRUE	FALSE
ATM	TRUE	TRUE
ATR	TRUE	TRUE
AURKA	TRUE	TRUE
AXIN1	TRUE	TRUE
AXIN2	TRUE	TRUE
AXL	TRUE	TRUE
B2M	TRUE	TRUE
B4GALT3	TRUE	FALSE
BACH1	TRUE	TRUE
BAP1	TRUE	TRUE
BARD1	TRUE	TRUE
BCL2	TRUE	FALSE
BCL2A1	TRUE	TRUE
BCL2L1	TRUE	TRUE
BCL2L11	TRUE	FALSE
BCL6	TRUE	TRUE
BCOR	TRUE	TRUE
BCR	TRUE	TRUE
BLM	TRUE	TRUE
BMPR1A	TRUE	TRUE
BRAF	TRUE	TRUE
BRCA1	TRUE	TRUE
BRCA2	TRUE	TRUE
BRIP1	TRUE	TRUE
BTG1	TRUE	FALSE
C1QB	TRUE	FALSE
C1R	TRUE	FALSE
C1S	TRUE	FALSE
C8orf34	TRUE	TRUE
CAMK2G	TRUE	FALSE
CARD11	TRUE	TRUE
CASP8	TRUE	TRUE
CBFB	TRUE	FALSE
CBL	TRUE	TRUE
CBLB	TRUE	TRUE
CBR1	TRUE	FALSE
CBR3	TRUE	FALSE
CCND2	TRUE	TRUE
CCND3	TRUE	TRUE
CCNE1	TRUE	TRUE
CD22	TRUE	FALSE
CD33	TRUE	FALSE
CD3D	TRUE	FALSE
CD3E	TRUE	FALSE
CD3G	TRUE	FALSE
CD52	TRUE	FALSE
CD80	TRUE	FALSE
CDA	TRUE	FALSE
CDC25C	TRUE	FALSE
CDC73	TRUE	TRUE
CDH1	TRUE	TRUE
CDK12	TRUE	TRUE
CDK2	TRUE	FALSE
CDK4	TRUE	TRUE
CDK6	TRUE	TRUE
CDK8	TRUE	TRUE
CDKN1A	TRUE	TRUE
CDKN1B	TRUE	TRUE
CDKN2C	TRUE	TRUE
CFLAR	TRUE	FALSE
CHD1	TRUE	TRUE
CHD2	TRUE	FALSE
CHEK1	TRUE	TRUE
CHEK2	TRUE	TRUE
CHUK	TRUE	FALSE
CREB1	TRUE	TRUE
CREBBP	TRUE	TRUE
CRKL	TRUE	TRUE
CROT	TRUE	FALSE
CSF1R	TRUE	TRUE
CTCF	TRUE	TRUE
CTLA4	TRUE	TRUE
CTNNA1	TRUE	TRUE
CTNNB1	TRUE	TRUE
CUL4B	TRUE	TRUE
CYLD	TRUE	TRUE
CYP2C8	TRUE	TRUE
DAXX	TRUE	TRUE
DDR2	TRUE	TRUE
DIS3	TRUE	TRUE
DNMT1	TRUE	FALSE
DNMT3A	TRUE	TRUE
DOCK2	TRUE	TRUE
DOT1L	TRUE	TRUE
DPYD	TRUE	TRUE
DUSP6	TRUE	FALSE
EDNRA	TRUE	FALSE
EGFR	TRUE	TRUE
EIF4A2	TRUE	TRUE
ELAC2	TRUE	TRUE
ELMO1	TRUE	FALSE
EML4	TRUE	TRUE
EP300	TRUE	TRUE
EPCAM	TRUE	TRUE
EPHA3	TRUE	TRUE
EPHA5	TRUE	FALSE
EPHB1	TRUE	TRUE
EPHB2	TRUE	FALSE
EPOR	TRUE	FALSE
ERBB2	TRUE	TRUE
ERBB3	TRUE	TRUE
ERBB4	TRUE	TRUE
ERCC3	TRUE	TRUE
ERG	TRUE	TRUE
ESR1	TRUE	TRUE
ETV1	TRUE	TRUE
ETV4	TRUE	TRUE
ETV6	TRUE	TRUE
EWSR1	TRUE	TRUE
EXT1	TRUE	TRUE
EXT2	TRUE	TRUE
EZH2	TRUE	TRUE
FANCA	TRUE	TRUE
FANCC	TRUE	TRUE
FANCD2	TRUE	TRUE
FANCE	TRUE	TRUE
FANCF	TRUE	TRUE
FANCG	TRUE	TRUE
FANCI	TRUE	TRUE
FANCL	TRUE	TRUE
FANCM	TRUE	TRUE
FBXW7	TRUE	TRUE
FCGR2A	TRUE	TRUE
FCGR2B	TRUE	TRUE
FCGR3A	TRUE	FALSE
FCGR3B	TRUE	TRUE
FGF10	TRUE	TRUE
FGF12	TRUE	TRUE
FGF14	TRUE	TRUE
FGF19	TRUE	TRUE
FGF23	TRUE	FALSE
FGF6	TRUE	TRUE
FGF7	TRUE	FALSE
FGFR1	TRUE	TRUE
FGFR2	TRUE	TRUE
FH	TRUE	TRUE
FLCN	TRUE	TRUE
FLI1	TRUE	TRUE
FLT1	TRUE	TRUE
FLT4	TRUE	FALSE
FNTA	TRUE	FALSE
FPGS	TRUE	FALSE
FUS	TRUE	FALSE
FYN	TRUE	TRUE
GAB2	TRUE	TRUE
GATA3	TRUE	TRUE
GID4	TRUE	TRUE
GNA13	TRUE	FALSE
GNAQ	TRUE	TRUE
GNAS	TRUE	TRUE
GNRHR	TRUE	FALSE
GRIN2A	TRUE	TRUE
GRM3	TRUE	TRUE
GSK3B	TRUE	TRUE
GSTA1	TRUE	FALSE
HCK	TRUE	FALSE
HDAC1	TRUE	TRUE
HDAC3	TRUE	FALSE
HDAC4	TRUE	FALSE
HGF	TRUE	TRUE
HIF1A	TRUE	FALSE
HSD17B3	TRUE	FALSE
HSD3B2	TRUE	TRUE
HSP90AA1	TRUE	TRUE
HSPA4	TRUE	TRUE
IDH1	TRUE	TRUE
IFNAR1	TRUE	FALSE
IFNAR2	TRUE	FALSE
IGF1	TRUE	TRUE
IGF1R	TRUE	TRUE
IKBKB	TRUE	FALSE
IKBKE	TRUE	TRUE
IKZF1	TRUE	TRUE
IL2RA	TRUE	FALSE
IL2RG	TRUE	FALSE
IL7R	TRUE	TRUE
INHBA	TRUE	TRUE
IRF4	TRUE	TRUE
JAK1	TRUE	TRUE
JAK2	TRUE	TRUE
JAK3	TRUE	TRUE
JAZF1	TRUE	FALSE
KAT6A	TRUE	FALSE
KDM5A	TRUE	FALSE
KDM5C	TRUE	TRUE
KDM6A	TRUE	TRUE
KDR	TRUE	TRUE
KEAP1	TRUE	TRUE
KIAA1549	TRUE	TRUE
KIF1B	TRUE	TRUE
KIF5B	TRUE	TRUE
KIT	TRUE	TRUE
KLF4	TRUE	FALSE
KLHL6	TRUE	TRUE
KMT2C	TRUE	TRUE
KMT2D	TRUE	TRUE
KNG1	TRUE	TRUE
KRAS	TRUE	TRUE
LCK	TRUE	FALSE
LHCGR	TRUE	TRUE
LIFR	TRUE	TRUE
LRP2	TRUE	FALSE
LRRK2	TRUE	TRUE
LYN	TRUE	TRUE
MAP2K1	TRUE	TRUE
MAP2K4	TRUE	TRUE
MAP3K1	TRUE	TRUE
MAP3K13	TRUE	TRUE
MAPK1	TRUE	TRUE
MAPK8	TRUE	FALSE
MAPK8IP1	TRUE	FALSE
MAX	TRUE	TRUE
MCL1	TRUE	TRUE
MDM4	TRUE	TRUE
MECOM	TRUE	TRUE
MED12	TRUE	TRUE
MET	TRUE	TRUE
MITF	TRUE	TRUE
MLH1	TRUE	TRUE
MLH3	TRUE	TRUE
MPL	TRUE	TRUE
MS4A1	TRUE	TRUE
MSH2	TRUE	TRUE
MSH3	TRUE	TRUE
MSH4	TRUE	TRUE
MSH6	TRUE	TRUE
MSR1	TRUE	FALSE
MTOR	TRUE	TRUE
MTRR	TRUE	TRUE
MUTYH	TRUE	TRUE
MYC	TRUE	TRUE
MYCL	TRUE	TRUE
MYCN	TRUE	TRUE
MYD88	TRUE	TRUE
NAV3	TRUE	FALSE
NBN	TRUE	TRUE
NCOA1	TRUE	FALSE
NCOA2	TRUE	TRUE
NCOR1	TRUE	TRUE
NEK11	TRUE	FALSE
NF1	TRUE	TRUE
NF2	TRUE	TRUE
NFE2L2	TRUE	TRUE
NFE2L3	TRUE	FALSE
NFKBIA	TRUE	TRUE
NKX3-1	TRUE	TRUE
NOTCH2	TRUE	TRUE
NOTCH3	TRUE	TRUE
NOTCH4	TRUE	TRUE
NPM1	TRUE	TRUE
NR3C1	TRUE	FALSE
NR4A3	TRUE	TRUE
NRAS	TRUE	TRUE
NSD1	TRUE	TRUE
NTRK1	TRUE	FALSE
NTRK2	TRUE	TRUE
NTRK3	TRUE	TRUE
NUP93	TRUE	FALSE
PAK3	TRUE	FALSE
PALB2	TRUE	TRUE
PARP1	TRUE	TRUE
PARP2	TRUE	TRUE
PARP4	TRUE	TRUE
PAX5	TRUE	TRUE
PBRM1	TRUE	TRUE
PCM1	TRUE	FALSE
PDGFRA	TRUE	TRUE
PDGFRB	TRUE	TRUE
PDK1	TRUE	TRUE
PIGF	TRUE	FALSE
PIK3C2A	TRUE	FALSE
PIK3C2B	TRUE	FALSE
PIK3C2G	TRUE	FALSE
PIK3C3	TRUE	FALSE
PIK3CA	TRUE	TRUE
PIK3CB	TRUE	TRUE
PIK3CG	TRUE	TRUE
PLK1	TRUE	TRUE
PMS1	TRUE	TRUE
PMS2	TRUE	TRUE
POLQ	TRUE	TRUE
PPARG	TRUE	TRUE
PPP2R1A	TRUE	TRUE
PRDM1	TRUE	TRUE
PRKAA1	TRUE	FALSE
PRKAR1A	TRUE	TRUE
PRKCA	TRUE	FALSE
PRKCB	TRUE	FALSE
PSMB1	TRUE	FALSE
PSMB2	TRUE	FALSE
PSMB5	TRUE	FALSE
PTCH1	TRUE	TRUE
PTEN	TRUE	TRUE
PTPN11	TRUE	TRUE
PTPRD	TRUE	TRUE
RAC1	TRUE	TRUE
RAD21	TRUE	TRUE
RAD51	TRUE	TRUE
RAD51B	TRUE	TRUE
RAD51C	TRUE	TRUE
RAD51D	TRUE	TRUE
RAD52	TRUE	TRUE
RAF1	TRUE	TRUE
RB1	TRUE	TRUE
REL	TRUE	TRUE
RET	TRUE	TRUE
RFC1	TRUE	FALSE
RHEB	TRUE	TRUE
RICTOR	TRUE	TRUE
RNASEL	TRUE	FALSE
RNF43	TRUE	TRUE
ROBO1	TRUE	FALSE
ROBO2	TRUE	FALSE
ROS1	TRUE	TRUE
RPL22	TRUE	FALSE
RPL5	TRUE	FALSE
RPS14	TRUE	FALSE
RPS6KB1	TRUE	FALSE
RPTOR	TRUE	FALSE
RRM1	TRUE	FALSE
RUNX1	TRUE	TRUE
RUNX1T1	TRUE	FALSE
RXRB	TRUE	FALSE
RXRG	TRUE	FALSE
SDCCAG8	TRUE	TRUE
SDHAF2	TRUE	TRUE
SDHB	TRUE	TRUE
SDHC	TRUE	TRUE
SEMA3A	TRUE	FALSE
SEMA3E	TRUE	FALSE
SETBP1	TRUE	FALSE
SETD2	TRUE	TRUE
SF1	TRUE	FALSE
SF3A1	TRUE	FALSE
SF3B1	TRUE	TRUE
SIN3A	TRUE	FALSE
SLAMF7	TRUE	FALSE
SLC22A2	TRUE	FALSE
SLC4A1	TRUE	FALSE
SLCO1B1	TRUE	FALSE
SLIT2	TRUE	FALSE
SMAD2	TRUE	TRUE
SMAD3	TRUE	TRUE
SMAD4	TRUE	TRUE
SMARCA1	TRUE	TRUE
SMARCB1	TRUE	TRUE
SMARCD1	TRUE	TRUE
SMC1A	TRUE	FALSE
SMC3	TRUE	FALSE
SPEN	TRUE	TRUE
SPOP	TRUE	TRUE
SRSF1	TRUE	FALSE
SRSF2	TRUE	FALSE
SRSF7	TRUE	FALSE
SSTR2	TRUE	FALSE
STAG2	TRUE	TRUE
STAT4	TRUE	FALSE
STAT5B	TRUE	TRUE
SUFU	TRUE	TRUE
SUZ12	TRUE	TRUE
SYK	TRUE	TRUE
TACR1	TRUE	FALSE
TBL1XR1	TRUE	TRUE
TBX3	TRUE	TRUE
TEK	TRUE	TRUE
TERT	TRUE	FALSE
TET2	TRUE	TRUE
TFE3	TRUE	TRUE
TFG	TRUE	FALSE
TGFBR2	TRUE	TRUE
TIPARP	TRUE	TRUE
TLR4	TRUE	FALSE
TMPRSS2	TRUE	TRUE
TNFAIP3	TRUE	TRUE
TNFSF11	TRUE	TRUE
TNFSF13B	TRUE	FALSE
TOP2A	TRUE	FALSE
TOP2B	TRUE	FALSE
TP53	TRUE	TRUE
TPM3	TRUE	TRUE
TPMT	TRUE	FALSE
TSC1	TRUE	TRUE
TSC2	TRUE	TRUE
TSHR	TRUE	TRUE
TSHZ2	TRUE	FALSE
TUBD1	TRUE	FALSE
TUBG1	TRUE	FALSE
TXNRD1	TRUE	FALSE
TYR	TRUE	FALSE
UMPS	TRUE	TRUE
USP9X	TRUE	FALSE
VEGFA	TRUE	TRUE
VEZF1	TRUE	FALSE
VHL	TRUE	TRUE
WT1	TRUE	TRUE
WWP1	TRUE	FALSE
XBP1	TRUE	FALSE
XIAP	TRUE	TRUE
XPA	TRUE	TRUE
XPC	TRUE	TRUE
XPO1	TRUE	TRUE
XRCC3	TRUE	TRUE
YES1	TRUE	TRUE
ZNF217	TRUE	TRUE
ZRSR2	TRUE	TRUE
ABCC8	FALSE	TRUE
ABCG2	FALSE	TRUE
ACRV1	FALSE	TRUE
ACSL3	FALSE	TRUE
ACVR1	FALSE	TRUE
ACYP2	FALSE	TRUE
AFF4	FALSE	TRUE
ALPK1	FALSE	TRUE
ANKRD62	FALSE	TRUE
APOB	FALSE	TRUE
ASCC3	FALSE	TRUE
ATAD2	FALSE	TRUE
ATMIN	FALSE	TRUE
ATP9A	FALSE	TRUE
BICD1	FALSE	TRUE
BIRC2	FALSE	TRUE
BIRC3	FALSE	TRUE
BRCC3	FALSE	TRUE
BRD4	FALSE	TRUE
BZW2	FALSE	TRUE
C2CD2	FALSE	TRUE
CAMTA1	FALSE	TRUE
CANT1	FALSE	TRUE
CARM1	FALSE	TRUE
CASR	FALSE	TRUE
CCDC171	FALSE	TRUE
CCDC6	FALSE	TRUE
CCNA2	FALSE	TRUE
CCNI	FALSE	TRUE
CD274	FALSE	TRUE
CD276	FALSE	TRUE
CD74	FALSE	TRUE
CDC27	FALSE	TRUE
CDH11	FALSE	TRUE
CDH9	FALSE	TRUE
CDX2	FALSE	TRUE
CEP55	FALSE	TRUE
CETN2	FALSE	TRUE
CFTR	FALSE	TRUE
CNTNAP2	FALSE	TRUE
COL11A1	FALSE	TRUE
COL22A1	FALSE	TRUE
COX6C	FALSE	TRUE
CPEB3	FALSE	TRUE
CSDE1	FALSE	TRUE
CSMD3	FALSE	TRUE
CTNND2	FALSE	TRUE
CUL3	FALSE	TRUE
CUL4A	FALSE	TRUE
CXCR4	FALSE	TRUE
CYP17A1	FALSE	TRUE
CYP24A1	FALSE	TRUE
CYP2C19	FALSE	TRUE
CYP4A11	FALSE	TRUE
CYP4A22	FALSE	TRUE
DCUN1D1	FALSE	TRUE
DDB2	FALSE	TRUE
DDIT3	FALSE	TRUE
DICER1	FALSE	TRUE
DLGAP1	FALSE	TRUE
DMC1	FALSE	TRUE
DNAH3	FALSE	TRUE
DNAJB13	FALSE	TRUE
DNTT	FALSE	TRUE
DSCAM	FALSE	TRUE
DUSP4	FALSE	TRUE
DUT	FALSE	TRUE
E2F3	FALSE	TRUE
EFR3A	FALSE	TRUE
EIF1AX	FALSE	TRUE
EME1	FALSE	TRUE
EPHA4	FALSE	TRUE
EPHA6	FALSE	TRUE
ERCC2	FALSE	TRUE
ERCC4	FALSE	TRUE
ERCC5	FALSE	TRUE
ERCC6	FALSE	TRUE
ERRFI1	FALSE	TRUE
EXO1	FALSE	TRUE
EXOC2	FALSE	TRUE
EZH1	FALSE	TRUE
EZR	FALSE	TRUE
FAM117B	FALSE	TRUE
FAM135B	FALSE	TRUE
FAN1	FALSE	TRUE
FANCB	FALSE	TRUE
FAT1	FALSE	TRUE
FAT2	FALSE	TRUE
FAT4	FALSE	TRUE
FGF2	FALSE	TRUE
FMO4	FALSE	TRUE
FOXO1	FALSE	TRUE
FOXP1	FALSE	TRUE
FSBP	FALSE	TRUE
GABRA6	FALSE	TRUE
GALNT12	FALSE	TRUE
GATA4	FALSE	TRUE
GATA6	FALSE	TRUE
GBP3	FALSE	TRUE
GEN1	FALSE	TRUE
GGH	FALSE	TRUE
GLI1	FALSE	TRUE
GOPC	FALSE	TRUE
GPBP1L1	FALSE	TRUE
HAUS3	FALSE	TRUE
HSD17B4	FALSE	TRUE
ICOS	FALSE	TRUE
IFNGR1	FALSE	TRUE
IGF2R	FALSE	TRUE
IL10	FALSE	TRUE
INPP4A	FALSE	TRUE
INPP4B	FALSE	TRUE
INSR	FALSE	TRUE
IRF2	FALSE	TRUE
IRS2	FALSE	TRUE
ITCH	FALSE	TRUE
JMJD1C	FALSE	TRUE
KLF6	FALSE	TRUE
KNSTRN	FALSE	TRUE
LAMA2	FALSE	TRUE
LATS1	FALSE	TRUE
LATS2	FALSE	TRUE
LIG4	FALSE	TRUE
LRP1B	FALSE	TRUE
LRRK1	FALSE	TRUE
LTK	FALSE	TRUE
LZTR1	FALSE	TRUE
MALT1	FALSE	TRUE
MAP2K2	FALSE	TRUE
MAP3K4	FALSE	TRUE
MAP4K3	FALSE	TRUE
MAPKAP1	FALSE	TRUE
MB21D2	FALSE	TRUE
MEF2B	FALSE	TRUE
MERTK	FALSE	TRUE
MGA	FALSE	TRUE
MGMT	FALSE	TRUE
MKNK1	FALSE	TRUE
MMS19	FALSE	TRUE
MMS22L	FALSE	TRUE
MSI1	FALSE	TRUE
MSI2	FALSE	TRUE
MTAP	FALSE	TRUE
MTCP1	FALSE	TRUE
MTDH	FALSE	TRUE
MUC16	FALSE	TRUE
MYB	FALSE	TRUE
MYSM1	FALSE	TRUE
NABP2	FALSE	TRUE
NCOA3	FALSE	TRUE
NCOA4	FALSE	TRUE
NEGR1	FALSE	TRUE
NEIL2	FALSE	TRUE
NFIA	FALSE	TRUE
NFIB	FALSE	TRUE
NFKB1	FALSE	TRUE
NFYA	FALSE	TRUE
NHEJ1	FALSE	TRUE
NLRP1	FALSE	TRUE
NQO1	FALSE	TRUE
NT5C2	FALSE	TRUE
NT5DC1	FALSE	TRUE
NUF2	FALSE	TRUE
NUTM1	FALSE	TRUE
NYAP2	FALSE	TRUE
OMD	FALSE	TRUE
OR11G2	FALSE	TRUE
OR1L1	FALSE	TRUE
PAK1	FALSE	TRUE
PARD3	FALSE	TRUE
PAX8	FALSE	TRUE
PBX1	FALSE	TRUE
PCDH9	FALSE	TRUE
PDCD1LG2	FALSE	TRUE
PEX11A	FALSE	TRUE
PGR	FALSE	TRUE
PHOX2B	FALSE	TRUE
PIM1	FALSE	TRUE
PKD1L1	FALSE	TRUE
PLCG2	FALSE	TRUE
PLK2	FALSE	TRUE
PMAIP1	FALSE	TRUE
PNPLA3	FALSE	TRUE
PNRC1	FALSE	TRUE
POLE	FALSE	TRUE
POLG	FALSE	TRUE
POLH	FALSE	TRUE
POLN	FALSE	TRUE
POT1	FALSE	TRUE
PPM1D	FALSE	TRUE
PPP2R2A	FALSE	TRUE
PPP4R2	FALSE	TRUE
PPP6C	FALSE	TRUE
PRDM14	FALSE	TRUE
PREX2	FALSE	TRUE
PRKCI	FALSE	TRUE
PRKD1	FALSE	TRUE
PRKDC	FALSE	TRUE
PTGIS	FALSE	TRUE
PTP4A1	FALSE	TRUE
PTPRO	FALSE	TRUE
PTPRT	FALSE	TRUE
QKI	FALSE	TRUE
RAB3GAP2	FALSE	TRUE
RAD54B	FALSE	TRUE
RAD54L	FALSE	TRUE
RAPGEF4	FALSE	TRUE
RASA1	FALSE	TRUE
RBBP8	FALSE	TRUE
RECQL	FALSE	TRUE
REEP5	FALSE	TRUE
RERE	FALSE	TRUE
RFC4	FALSE	TRUE
RHOA	FALSE	TRUE
RIT1	FALSE	TRUE
RNF10	FALSE	TRUE
RPS6KA3	FALSE	TRUE
RRAGC	FALSE	TRUE
RRP1B	FALSE	TRUE
RSPO2	FALSE	TRUE
RYBP	FALSE	TRUE
RYR2	FALSE	TRUE
RYR3	FALSE	TRUE
SCG5	FALSE	TRUE
SCP2	FALSE	TRUE
SDC4	FALSE	TRUE
SDHA	FALSE	TRUE
SDK2	FALSE	TRUE
SERPINB5	FALSE	TRUE
SESN1	FALSE	TRUE
SESN2	FALSE	TRUE
SESN3	FALSE	TRUE
SFXN4	FALSE	TRUE
SGK1	FALSE	TRUE
SH2D1A	FALSE	TRUE
SH3PXD2A	FALSE	TRUE
SHOC2	FALSE	TRUE
SHPRH	FALSE	TRUE
SHQ1	FALSE	TRUE
SIMC1	FALSE	TRUE
SLC28A3	FALSE	TRUE
SLC34A2	FALSE	TRUE
SLC45A3	FALSE	TRUE
SLC7A8	FALSE	TRUE
SLIT3	FALSE	TRUE
SLX4	FALSE	TRUE
SNCAIP	FALSE	TRUE
SORD	FALSE	TRUE
SPINK1	FALSE	TRUE
SPOPL	FALSE	TRUE
SPRED1	FALSE	TRUE
ST7	FALSE	TRUE
STAG1	FALSE	TRUE
STAT3	FALSE	TRUE
STAT5A	FALSE	TRUE
STK11	FALSE	TRUE
STK40	FALSE	TRUE
TAF15	FALSE	TRUE
TAF1L	FALSE	TRUE
TCF4	FALSE	TRUE
TCF7L2	FALSE	TRUE
TENM2	FALSE	TRUE
TET1	FALSE	TRUE
TGFBR1	FALSE	TRUE
TOP3A	FALSE	TRUE
TOPBP1	FALSE	TRUE
TP53BP1	FALSE	TRUE
TP63	FALSE	TRUE
TSNARE1	FALSE	TRUE
TSPAN3	FALSE	TRUE
TYMS	FALSE	TRUE
UBXN2A	FALSE	TRUE
UNC5D	FALSE	TRUE
UPF1	FALSE	TRUE
USP32	FALSE	TRUE
USP6	FALSE	TRUE
USPL1	FALSE	TRUE
VTCN1	FALSE	TRUE
VWA2	FALSE	TRUE
WEE1	FALSE	TRUE
WRN	FALSE	TRUE
WWTR1	FALSE	TRUE
XRCC2	FALSE	TRUE
YAP1	FALSE	TRUE
YWHAZ	FALSE	TRUE
ZBTB16	FALSE	TRUE
ZFAND3	FALSE	TRUE
ZFHX3	FALSE	TRUE
ZFHX4	FALSE	TRUE
ZMYM3	FALSE	TRUE
ZNF354C	FALSE	TRUE
ZNF384	FALSE	TRUE
ZNF740	FALSE	TRUE
ZNF770	FALSE	TRUE
ZNRF3	FALSE	TRUE
